# Supplementary material for: Statistical Modeling and Optimization of Electrospinning for Improved Morphology and Enhanced β-Phase in Polyvinylidene Fluoride Nanofibers
Source: Polymers (Basel). 2023 Nov 7;15(22):4344. doi: 10.3390/polym15224344 (PMC10674670; doi:10.3390/polym15224344)
Supplement: Supplementary file 1 [file polymers-15-04344-s001.zip]

Archive with 1 entries (1 files):
- polymers-2675691-supplementary.pdf
